# Supplementary material for: Analysis of Expression of the ANG1, CaSR and FAK Proteins in Uterine Fibroids
Source: Int J Mol Sci. 2024 Jun 28;25(13):7164. doi: 10.3390/ijms25137164 (PMC11241732; doi:10.3390/ijms25137164)
Supplement: Supplementary file 1 [file ijms-25-07164-s001.zip]

Archive with 1 entries (1 files):
- ijms-2984462-supplementary.pdf
